# Supplementary material for: Global structures and local network mechanisms of knowledge-flow networks
Source: PLoS One. 2021 Feb 16;16(2):e0246660. doi: 10.1371/journal.pone.0246660 (PMC7886156; doi:10.1371/journal.pone.0246660)
Supplement: S1 Data — A network for the first time point (NET_2004.csv), a network for the second time point (NET_2006.csv), a network for the third time point (NET_2007.csv). Business unit for each unit for the first time point (BU_2004.csv), for the second time point (BU_2006.csv) and for the third time point (BU_2007.csv). Tenure for each unit for the first time point (TE_2004.csv), for the second time point (TE_2006.csv) and for the third time point (TE_2007.csv). (ZIP) [file pone.0246660.s004.zip]

Archive with 9 entries (9 files):
- Data/BU_2004.csv
- Data/BU_2006.csv
- Data/BU_2007.csv
- Data/NET_2004.csv
- Data/NET_2006.csv
- Data/NET_2007.csv
- Data/TE_2004.csv
- Data/TE_2006.csv
- Data/TE_2007.csv
