# Supplementary material for: Global structures and local network mechanisms of knowledge-flow networks
Source: PLoS One. 2021 Feb 16;16(2):e0246660. doi: 10.1371/journal.pone.0246660 (PMC7886156; doi:10.1371/journal.pone.0246660)
Supplement: S1 Data — A network for the first time point (NET_2004.csv), a network for the second time point (NET_2006.csv), a network for the third time point (NET_2007.csv). Business unit for each unit for the first time point (BU_2004.csv), for the second time point (BU_2006.csv) and for the third time point (BU_2007.csv). Tenure for each unit for the first time point (TE_2004.csv), for the second time point (TE_2006.csv) and for the third time point (TE_2007.csv). (ZIP) [file pone.0246660.s004.zip › Data/BU_2007.csv]

navision
navision
navision
navision
navision
navision
navision
navision
navision
navision
navision
navision
navision
navision
industry solutions
banking solutions
industry solutions
common services
banking solutions
common services
industry solutions
directorate
industry solutions
directorate
industry solutions
banking solutions
banking solutions
industry solutions
banking solutions
industry solutions
banking solutions
directorate
banking solutions
banking solutions
industry solutions
industry solutions
industry solutions
banking solutions
navision
navision
navision
common services
navision
navision
navision
navision
navision
navision
industry solutions
navision
navision
navision
navision
common services
common services
navision
common services
common services
common services
navision
common services
common services
navision
banking solutions
banking solutions
industry solutions
industry solutions
banking solutions
banking solutions
banking solutions
industry solutions
industry solutions
banking solutions
industry solutions
industry solutions
industry solutions
industry solutions
industry solutions
industry solutions
industry solutions
