# Supplementary material for: Global structures and local network mechanisms of knowledge-flow networks
Source: PLoS One. 2021 Feb 16;16(2):e0246660. doi: 10.1371/journal.pone.0246660 (PMC7886156; doi:10.1371/journal.pone.0246660)
Supplement: S1 Data — A network for the first time point (NET_2004.csv), a network for the second time point (NET_2006.csv), a network for the third time point (NET_2007.csv). Business unit for each unit for the first time point (BU_2004.csv), for the second time point (BU_2006.csv) and for the third time point (BU_2007.csv). Tenure for each unit for the first time point (TE_2004.csv), for the second time point (TE_2006.csv) and for the third time point (TE_2007.csv). (ZIP) [file pone.0246660.s004.zip › Data/TE_2006.csv]

26
26
30
60
72
40
27
51
57
144
56
35
66
48
25
72
37
38
36
31
68
74
44
62
78
84
204
50
72
32
46
72
27
47
132
90
22
192
120
96
59
18
114
51
115
108
32
18
16
21
17
12
13
19
1
4
6
6
1
4
