# Supplementary material for: Global structures and local network mechanisms of knowledge-flow networks
Source: PLoS One. 2021 Feb 16;16(2):e0246660. doi: 10.1371/journal.pone.0246660 (PMC7886156; doi:10.1371/journal.pone.0246660)
Supplement: S1 Data — A network for the first time point (NET_2004.csv), a network for the second time point (NET_2006.csv), a network for the third time point (NET_2007.csv). Business unit for each unit for the first time point (BU_2004.csv), for the second time point (BU_2006.csv) and for the third time point (BU_2007.csv). Tenure for each unit for the first time point (TE_2004.csv), for the second time point (TE_2006.csv) and for the third time point (TE_2007.csv). (ZIP) [file pone.0246660.s004.zip › Data/TE_2007.csv]

43
45
77
92
45
67
77
109
73
52
74
43
55
54
89
113
68
84
93
60
92
156
66
91
49
109
63
77
41
63
111
113
168
113
77
26
92
65
26
25
31
29
13
13
12
19
19
18
18
18
16
16
14
14
13
2
1
8
7
6
5
5
5
15
30
29
14
21
19
19
18
17
15
0
8
7
7
7
6
5
